# Supplementary material for: Structure-Activity Relationship Studies Based on 3D-QSAR CoMFA/CoMSIA for Thieno-Pyrimidine Derivatives as Triple Negative Breast Cancer Inhibitors
Source: Molecules. 2022 Nov 17;27(22):7974. doi: 10.3390/molecules27227974 (PMC9698756; doi:10.3390/molecules27227974)
Supplement: Supplementary file 1 [file molecules-27-07974-s001.zip]

Archive with 1 entries (1 files):
- molecules-1995218-supplementary-proofdone.pdf
